# Supplementary material for: Advances in genome editing technology and its promising application in evolutionary and ecological studies
Source: Gigascience. 2014 Oct 30;3:24. doi: 10.1186/2047-217X-3-24 (PMC4238018; doi:10.1186/2047-217X-3-24)
Supplement: Additional file 2 — CRISPR/Cas9 and TALEN prediction details of coding and promoter regions for 26 organisms. CRISPR/Cas9 and TALEN prediction details of coding and promoter regions for 26 organisms have been presented. Column 1 presents the gene IDs, Column 2 and Column3 presents whether promoter regions would be targeted by CRISPR/Cas9 and TALEN, Column 4 and Column 5 presents whether coding regions would be targeted by CRISPR/Cas9 and TALEN. [file 2047-217X-3-24-S2.txt]

####Anas_platyrhynchos
####Ensemble genome version: release-73
####For col2-col5, "1" presents the gene can be targeted by the method, while "0" presents the gene can't be targeted.
#GeneID	promoter_CRISPR	promoter_TALEN	cds_CRISPR	cds_TALEN
ENSAPLP00000000001	0	0	1	1
ENSAPLP00000000002	1	1	1	1
ENSAPLP00000000003	1	1	1	1
ENSAPLP00000000004	1	1	0	1
ENSAPLP00000000005	1	1	1	1
ENSAPLP00000000006	1	1	1	1
ENSAPLP00000000007	1	1	1	1
ENSAPLP00000000008	1	1	1	1
ENSAPLP00000000009	0	1	1	1
ENSAPLP00000000010	1	1	1	1
ENSAPLP00000000011	0	1	0	1
ENSAPLP00000000012	0	1	1	1
ENSAPLP00000000013	1	1	0	1
ENSAPLP00000000014	0	0	1	1
ENSAPLP00000000015	1	1	1	1
ENSAPLP00000000016	1	1	1	1
ENSAPLP00000000017	1	1	1	1
ENSAPLP00000000018	1	1	1	1
ENSAPLP00000000019	1	1	0	1
ENSAPLP00000000020	1	1	0	1
ENSAPLP00000000021	1	1	0	1
ENSAPLP00000000022	1	1	1	1
ENSAPLP00000000023	0	0	1	1
ENSAPLP00000000024	1	1	0	1
ENSAPLP00000000025	1	1	0	1
ENSAPLP00000000026	1	1	1	1
ENSAPLP00000000027	1	1	0	0
ENSAPLP00000000028	1	1	1	1
ENSAPLP00000000029	1	1	1	0
ENSAPLP00000000030	1	1	1	1
ENSAPLP00000000031	1	1	1	1
ENSAPLP00000000032	1	1	1	1
ENSAPLP00000000033	1	1	1	1
ENSAPLP00000000034	1	0	1	1
ENSAPLP00000000035	1	1	0	1
ENSAPLP00000000036	1	1	0	1
ENSAPLP00000000037	1	1	1	1
ENSAPLP00000000038	1	1	0	1
ENSAPLP00000000039	1	1	1	1
ENSAPLP00000000040	1	1	0	1
ENSAPLP00000000041	0	0	1	1
ENSAPLP00000000042	1	1	0	0
ENSAPLP00000000043	1	1	1	1
ENSAPLP00000000044	1	1	1	1
ENSAPLP00000000045	1	1	0	1
ENSAPLP00000000046	0	0	1	1
ENSAPLP00000000047	0	1	0	1
ENSAPLP00000000048	0	0	0	1
ENSAPLP00000000049	0	0	0	1
ENSAPLP00000000050	1	1	1	1
ENSAPLP00000000051	1	1	1	1
ENSAPLP00000000052	1	1	0	1
ENSAPLP00000000053	1	0	0	0
ENSAPLP00000000054	1	1	0	1
ENSAPLP00000000055	0	0	0	1
ENSAPLP00000000056	1	1	0	1
ENSAPLP00000000057	1	1	1	1
ENSAPLP00000000058	1	1	1	1
ENSAPLP00000000059	1	1	1	1
ENSAPLP00000000060	0	1	0	1
ENSAPLP00000000061	1	1	0	1
ENSAPLP00000000062	1	1	0	1
ENSAPLP00000000063	1	1	1	1
ENSAPLP00000000064	1	1	1	1
ENSAPLP00000000065	1	1	1	1
ENSAPLP00000000066	0	1	1	1
ENSAPLP00000000067	1	1	1	0
ENSAPLP00000000068	1	1	1	1
ENSAPLP00000000069	0	0	0	0
ENSAPLP00000000070	1	1	1	0
ENSAPLP00000000071	1	0	1	0
ENSAPLP00000000072	1	1	0	1
ENSAPLP00000000073	1	1	0	1
ENSAPLP00000000074	1	1	0	1
ENSAPLP00000000075	1	1	1	1
ENSAPLP00000000076	0	0	0	1
ENSAPLP00000000077	1	1	1	1
ENSAPLP00000000078	1	1	0	0
ENSAPLP00000000079	0	1	0	1
ENSAPLP00000000080	0	0	1	0
ENSAPLP00000000081	0	0	0	0
ENSAPLP00000000082	0	0	1	1
ENSAPLP00000000083	0	0	1	1
ENSAPLP00000000084	1	1	1	1
ENSAPLP00000000086	0	1	0	1
ENSAPLP00000000087	1	1	1	1
ENSAPLP00000000088	1	1	1	1
ENSAPLP00000000089	0	0	0	1
ENSAPLP00000000090	1	1	1	1
ENSAPLP00000000091	1	1	0	0
ENSAPLP00000000092	1	1	0	0
ENSAPLP00000000093	1	1	0	0
ENSAPLP00000000094	1	1	1	0
ENSAPLP00000000095	1	1	0	1
ENSAPLP00000000096	1	1	1	0
ENSAPLP00000000097	1	1	1	1
ENSAPLP00000000098	0	1	1	1
ENSAPLP00000000099	1	1	1	1
ENSAPLP00000000100	1	1	1	1
ENSAPLP00000000101	1	1	0	1
ENSAPLP00000000102	1	1	0	1
ENSAPLP00000000103	1	1	0	1
ENSAPLP00000000104	1	1	0	1
ENSAPLP00000000105	1	1	0	1
ENSAPLP00000000106	1	1	0	1
ENSAPLP00000000107	0	1	1	1
ENSAPLP00000000108	0	1	1	1
ENSAPLP00000000109	1	1	1	1
ENSAPLP00000000110	0	1	0	1
ENSAPLP00000000111	1	1	1	1
ENSAPLP00000000112	1	1	1	1
ENSAPLP00000000113	0	1	1	1
ENSAPLP00000000114	1	1	1	1
ENSAPLP00000000115	1	1	0	1
ENSAPLP00000000116	1	1	0	0
ENSAPLP00000000117	1	1	0	1
ENSAPLP00000000118	1	1	0	1
ENSAPLP00000000119	1	1	1	1
ENSAPLP00000000120	1	1	0	1
ENSAPLP00000000121	0	1	0	1
ENSAPLP00000000122	0	1	1	1
ENSAPLP00000000123	1	1	1	1
ENSAPLP00000000124	0	0	0	1
ENSAPLP00000000125	1	1	0	0
ENSAPLP00000000126	1	1	1	0
ENSAPLP00000000127	1	1	1	1
ENSAPLP00000000128	1	1	1	1
ENSAPLP00000000129	1	1	1	1
ENSAPLP00000000130	1	1	1	1
ENSAPLP00000000131	1	1	1	0
ENSAPLP00000000132	1	1	0	1
ENSAPLP00000000133	1	0	1	0
ENSAPLP00000000134	1	1	1	1
ENSAPLP00000000135	0	0	0	1
ENSAPLP00000000136	1	1	1	1
ENSAPLP00000000137	1	1	0	1
ENSAPLP00000000138	0	1	1	1
ENSAPLP00000000139	1	1	1	1
ENSAPLP00000000140	0	0	0	1
ENSAPLP00000000141	1	1	1	0
ENSAPLP00000000142	1	1	1	1
ENSAPLP00000000143	1	1	0	1
ENSAPLP00000000144	1	0	1	0
ENSAPLP00000000145	1	1	1	1
ENSAPLP00000000146	1	1	1	1
ENSAPLP00000000147	1	1	1	1
ENSAPLP00000000148	1	1	0	1
ENSAPLP00000000149	1	1	0	1
ENSAPLP00000000150	1	1	1	1
ENSAPLP00000000151	1	1	1	1
ENSAPLP00000000152	1	1	1	1
ENSAPLP00000000153	1	1	1	1
ENSAPLP00000000154	1	1	1	1
ENSAPLP00000000155	1	1	1	1
ENSAPLP00000000156	1	1	1	0
ENSAPLP00000000157	1	1	1	1
ENSAPLP00000000158	1	1	1	1
ENSAPLP00000000159	0	1	1	1
ENSAPLP00000000160	0	1	1	1
ENSAPLP00000000161	1	1	1	1
ENSAPLP00000000162	0	0	0	0
ENSAPLP00000000163	1	1	0	0
ENSAPLP00000000165	0	0	1	1
ENSAPLP00000000166	1	1	1	1
ENSAPLP00000000167	0	1	1	1
ENSAPLP00000000168	1	1	1	1
ENSAPLP00000000169	1	1	0	1
ENSAPLP00000000170	1	1	1	1
ENSAPLP00000000171	1	1	1	1
ENSAPLP00000000172	1	1	1	0
ENSAPLP00000000173	0	0	0	0
ENSAPLP00000000174	0	1	1	1
ENSAPLP00000000175	1	1	1	1
ENSAPLP00000000176	0	1	1	1
ENSAPLP00000000177	0	0	0	1
ENSAPLP00000000178	1	1	0	0
ENSAPLP00000000179	1	1	1	1
ENSAPLP00000000180	1	1	1	0
ENSAPLP00000000181	1	1	0	1
ENSAPLP00000000182	1	1	0	1
ENSAPLP00000000183	1	1	0	1
ENSAPLP00000000184	1	1	1	1
ENSAPLP00000000185	1	1	1	1
ENSAPLP00000000186	0	1	0	1
ENSAPLP00000000187	0	1	1	1
ENSAPLP00000000188	1	1	0	1
ENSAPLP00000000189	0	0	1	1
ENSAPLP00000000190	1	1	1	1
ENSAPLP00000000191	1	1	0	1
ENSAPLP00000000192	0	0	0	0
ENSAPLP00000000193	1	1	1	1
ENSAPLP00000000194	0	0	0	1
ENSAPLP00000000195	0	1	1	1
ENSAPLP00000000196	0	1	1	1
ENSAPLP00000000197	1	0	1	1
ENSAPLP00000000198	1	1	0	1
ENSAPLP00000000199	0	1	1	1
ENSAPLP00000000200	0	1	0	0
ENSAPLP00000000201	1	1	0	0
ENSAPLP00000000202	1	1	0	1
ENSAPLP00000000203	1	1	0	1
ENSAPLP00000000204	0	1	0	1
ENSAPLP00000000205	0	1	1	1
ENSAPLP00000000206	1	1	0	1
ENSAPLP00000000207	1	1	1	1
ENSAPLP00000000208	0	0	1	1
ENSAPLP00000000209	1	1	1	1
ENSAPLP00000000210	1	0	1	0
ENSAPLP00000000211	0	0	0	1
ENSAPLP00000000212	1	1	1	1
ENSAPLP00000000213	1	1	1	1
ENSAPLP00000000214	1	1	1	1
ENSAPLP00000000215	1	1	1	1
ENSAPLP00000000216	0	1	0	1
ENSAPLP00000000217	1	0	0	1
ENSAPLP00000000218	1	1	0	1
ENSAPLP00000000219	0	1	1	1
ENSAPLP00000000220	0	0	0	1
ENSAPLP00000000221	1	1	0	1
ENSAPLP00000000222	1	1	1	1
ENSAPLP00000000223	1	1	1	1
ENSAPLP00000000224	1	1	1	1
ENSAPLP00000000225	1	1	1	1
ENSAPLP00000000226	1	1	0	1
ENSAPLP00000000227	0	0	1	1
ENSAPLP00000000228	1	1	0	1
ENSAPLP00000000229	1	1	1	1
ENSAPLP00000000230	1	1	0	1
ENSAPLP00000000231	1	1	0	1
ENSAPLP00000000232	1	1	0	1
ENSAPLP00000000233	1	1	0	1
ENSAPLP00000000234	1	1	1	1
ENSAPLP00000000235	1	1	1	1
ENSAPLP00000000236	1	1	1	1
ENSAPLP00000000237	0	0	1	1
ENSAPLP00000000238	1	1	1	1
ENSAPLP00000000239	1	1	1	1
ENSAPLP00000000240	1	1	1	1
ENSAPLP00000000241	0	0	1	1
ENSAPLP00000000242	0	1	0	0
ENSAPLP00000000243	1	1	1	1
ENSAPLP00000000244	1	1	0	0
ENSAPLP00000000245	1	1	0	1
ENSAPLP00000000246	1	1	0	1
ENSAPLP00000000247	1	1	1	1
ENSAPLP00000000248	1	1	0	1
ENSAPLP00000000249	1	0	0	0
ENSAPLP00000000250	1	1	0	1
ENSAPLP00000000251	0	0	0	0
ENSAPLP00000000252	1	0	0	0
ENSAPLP00000000253	1	1	1	1
ENSAPLP00000000254	0	1	1	1
ENSAPLP00000000255	1	1	1	1
ENSAPLP00000000257	1	1	0	1
ENSAPLP00000000258	1	1	0	1
ENSAPLP00000000260	0	0	0	1
ENSAPLP00000000261	1	1	1	1
ENSAPLP00000000262	1	1	0	1
ENSAPLP00000000263	1	1	1	1
ENSAPLP00000000264	1	1	1	1
ENSAPLP00000000265	0	0	0	1
ENSAPLP00000000266	0	0	1	1
ENSAPLP00000000267	1	1	0	1
ENSAPLP00000000268	1	1	1	1
ENSAPLP00000000269	1	1	0	0
ENSAPLP00000000270	1	1	1	1
ENSAPLP00000000271	1	1	1	1
ENSAPLP00000000272	1	1	1	1
ENSAPLP00000000273	1	1	0	1
ENSAPLP00000000274	1	1	1	1
ENSAPLP00000000275	0	1	1	1
ENSAPLP00000000276	0	0	0	1
ENSAPLP00000000277	0	0	1	1
ENSAPLP00000000278	1	1	1	1
ENSAPLP00000000279	1	1	1	1
ENSAPLP00000000280	0	1	0	1
ENSAPLP00000000281	1	1	0	1
ENSAPLP00000000282	0	0	1	1
ENSAPLP00000000283	0	0	1	1
ENSAPLP00000000284	1	1	1	1
ENSAPLP00000000285	1	1	1	0
ENSAPLP00000000286	0	1	1	1
ENSAPLP00000000287	1	1	0	1
ENSAPLP00000000288	1	1	0	1
ENSAPLP00000000289	1	1	1	1
ENSAPLP00000000290	1	1	1	0
ENSAPLP00000000291	1	1	1	1
ENSAPLP00000000292	1	1	1	1
ENSAPLP00000000293	1	1	1	1
ENSAPLP00000000294	1	1	0	1
ENSAPLP00000000295	1	1	0	1
ENSAPLP00000000296	1	1	1	1
ENSAPLP00000000297	1	1	1	1
ENSAPLP00000000298	1	1	1	1
ENSAPLP00000000299	1	1	1	1
ENSAPLP00000000300	1	1	1	1
ENSAPLP00000000301	1	1	0	0
ENSAPLP00000000302	1	1	1	1
ENSAPLP00000000303	1	1	1	1
ENSAPLP00000000304	1	1	1	0
ENSAPLP00000000305	1	1	1	1
ENSAPLP00000000306	1	1	1	1
ENSAPLP00000000307	0	1	1	1
ENSAPLP00000000308	1	1	0	1
ENSAPLP00000000309	1	0	0	0
ENSAPLP00000000310	1	1	1	1
ENSAPLP00000000311	0	0	0	1
ENSAPLP00000000312	1	1	0	1
ENSAPLP00000000313	1	1	0	0
ENSAPLP00000000314	1	1	0	1
ENSAPLP00000000315	1	1	0	1
ENSAPLP00000000316	0	0	0	1
ENSAPLP00000000317	0	1	1	1
ENSAPLP00000000318	0	1	1	1
ENSAPLP00000000319	1	1	1	1
ENSAPLP00000000320	1	1	1	1
ENSAPLP00000000321	0	0	1	1
ENSAPLP00000000322	1	1	0	1
ENSAPLP00000000323	0	0	1	1
ENSAPLP00000000324	1	1	0	1
ENSAPLP00000000325	1	0	1	0
ENSAPLP00000000326	0	1	1	1
ENSAPLP00000000327	1	1	0	0
ENSAPLP00000000328	1	1	1	1
ENSAPLP00000000329	1	1	1	1
ENSAPLP00000000330	1	1	0	1
ENSAPLP00000000331	1	1	0	1
ENSAPLP00000000332	1	1	1	1
ENSAPLP00000000333	1	1	1	1
ENSAPLP00000000334	1	1	1	1
ENSAPLP00000000335	1	1	1	1
ENSAPLP00000000336	1	1	1	1
ENSAPLP00000000337	1	1	1	1
ENSAPLP00000000338	1	1	0	1
ENSAPLP00000000339	0	0	0	1
ENSAPLP00000000341	1	1	0	0
ENSAPLP00000000342	1	1	1	1
ENSAPLP00000000343	1	1	1	1
ENSAPLP00000000344	1	1	1	1
ENSAPLP00000000345	1	1	1	1
ENSAPLP00000000346	1	1	1	1
ENSAPLP00000000347	0	1	1	0
ENSAPLP00000000348	0	0	0	1
ENSAPLP00000000349	1	1	1	1
ENSAPLP00000000350	1	1	1	1
ENSAPLP00000000351	0	0	0	0
ENSAPLP00000000352	1	1	0	1
ENSAPLP00000000353	1	1	0	0
ENSAPLP00000000354	1	1	1	1
ENSAPLP00000000355	1	1	0	1
ENSAPLP00000000356	0	0	1	1
ENSAPLP00000000357	1	1	1	1
ENSAPLP00000000358	1	1	1	1
ENSAPLP00000000359	1	1	1	1
ENSAPLP00000000360	0	0	0	0
ENSAPLP00000000361	1	1	1	1
ENSAPLP00000000362	0	1	1	1
ENSAPLP00000000363	1	1	1	1
ENSAPLP00000000364	0	1	1	1
ENSAPLP00000000365	1	1	1	1
ENSAPLP00000000366	0	1	1	1
ENSAPLP00000000367	1	1	1	1
ENSAPLP00000000368	1	1	0	0
ENSAPLP00000000369	0	1	0	1
ENSAPLP00000000370	1	1	1	1
ENSAPLP00000000371	1	1	0	1
ENSAPLP00000000372	1	1	1	1
ENSAPLP00000000373	1	1	1	1
ENSAPLP00000000374	1	1	0	0
ENSAPLP00000000376	1	1	1	1
ENSAPLP00000000377	1	1	1	1
ENSAPLP00000000378	1	1	1	1
ENSAPLP00000000380	0	0	0	1
ENSAPLP00000000381	1	1	1	1
ENSAPLP00000000382	1	1	1	1
ENSAPLP00000000383	0	0	1	1
ENSAPLP00000000384	0	1	1	1
ENSAPLP00000000385	1	1	1	1
ENSAPLP00000000386	1	1	1	0
ENSAPLP00000000387	1	1	1	1
ENSAPLP00000000388	1	1	1	1
ENSAPLP00000000389	1	1	1	1
ENSAPLP00000000390	0	0	0	1
ENSAPLP00000000391	0	0	0	1
ENSAPLP00000000392	1	1	1	1
ENSAPLP00000000393	1	1	0	1
ENSAPLP00000000394	1	1	1	1
ENSAPLP00000000395	1	1	1	1
ENSAPLP00000000396	1	1	1	1
ENSAPLP00000000397	1	0	1	1
ENSAPLP00000000398	0	0	0	1
ENSAPLP00000000399	1	1	0	1
ENSAPLP00000000400	1	1	0	0
ENSAPLP00000000401	1	1	0	0
ENSAPLP00000000402	0	1	1	1
ENSAPLP00000000403	0	0	1	1
ENSAPLP00000000404	0	1	0	0
ENSAPLP00000000405	1	1	0	0
ENSAPLP00000000406	1	1	1	0
ENSAPLP00000000407	1	1	1	1
ENSAPLP00000000408	1	1	0	1
ENSAPLP00000000409	1	1	0	1
ENSAPLP00000000410	1	1	1	1
ENSAPLP00000000411	0	1	1	1
ENSAPLP00000000412	0	0	0	1
ENSAPLP00000000413	1	1	1	1
ENSAPLP00000000414	1	1	1	1
ENSAPLP00000000415	1	1	1	1
ENSAPLP00000000416	1	1	1	0
ENSAPLP00000000417	1	1	1	1
ENSAPLP00000000418	1	1	0	1
ENSAPLP00000000419	1	1	1	1
ENSAPLP00000000420	1	1	0	1
ENSAPLP00000000421	0	0	1	1
ENSAPLP00000000423	1	1	1	1
ENSAPLP00000000424	1	1	0	1
ENSAPLP00000000425	0	0	0	1
ENSAPLP00000000426	1	1	0	1
ENSAPLP00000000427	1	1	0	1
ENSAPLP00000000428	0	0	1	1
ENSAPLP00000000429	1	1	0	1
ENSAPLP00000000430	1	1	1	1
ENSAPLP00000000431	1	1	0	1
ENSAPLP00000000432	1	1	1	0
ENSAPLP00000000433	0	0	1	1
ENSAPLP00000000434	1	0	1	1
ENSAPLP00000000435	1	1	1	1
ENSAPLP00000000436	1	1	0	1
ENSAPLP00000000437	1	1	1	1
ENSAPLP00000000438	1	1	0	0
ENSAPLP00000000440	1	1	1	1
ENSAPLP00000000441	0	0	1	1
ENSAPLP00000000442	1	1	0	1
ENSAPLP00000000443	1	1	0	1
ENSAPLP00000000444	0	1	0	1
ENSAPLP00000000445	1	1	1	1
ENSAPLP00000000446	1	1	0	1
ENSAPLP00000000447	1	1	1	1
ENSAPLP00000000448	1	1	0	1
ENSAPLP00000000449	1	1	1	1
ENSAPLP00000000450	1	1	1	1
ENSAPLP00000000451	0	1	1	1
ENSAPLP00000000452	0	1	1	1
ENSAPLP00000000453	1	1	1	1
ENSAPLP00000000454	1	1	1	1
ENSAPLP00000000455	0	0	0	1
ENSAPLP00000000456	1	1	0	1
ENSAPLP00000000457	1	1	1	1
ENSAPLP00000000458	1	1	0	1
ENSAPLP00000000459	1	1	1	1
ENSAPLP00000000460	1	1	1	1
ENSAPLP00000000461	1	1	1	1
ENSAPLP00000000462	1	1	1	1
ENSAPLP00000000463	1	1	1	1
ENSAPLP00000000464	1	0	0	0
ENSAPLP00000000465	1	1	1	1
ENSAPLP00000000466	1	1	1	1
ENSAPLP00000000467	0	1	0	1
ENSAPLP00000000468	1	1	0	1
ENSAPLP00000000469	1	1	1	1
ENSAPLP00000000470	0	0	0	1
ENSAPLP00000000471	1	1	0	1
ENSAPLP00000000472	1	0	0	1
ENSAPLP00000000473	0	0	1	1
ENSAPLP00000000474	1	1	0	1
ENSAPLP00000000475	0	0	1	1
ENSAPLP00000000476	0	1	1	1
ENSAPLP00000000477	0	0	0	1
ENSAPLP00000000478	0	1	1	1
ENSAPLP00000000479	0	0	1	1
ENSAPLP00000000480	1	1	1	1
ENSAPLP00000000481	0	0	1	1
ENSAPLP00000000482	1	1	0	1
ENSAPLP00000000483	0	0	1	1
ENSAPLP00000000484	1	1	0	1
ENSAPLP00000000485	0	0	0	0
ENSAPLP00000000486	1	1	0	1
ENSAPLP00000000487	1	1	1	1
ENSAPLP00000000488	0	1	0	1
ENSAPLP00000000489	1	1	0	1
ENSAPLP00000000490	1	1	1	1
ENSAPLP00000000491	1	1	1	1
ENSAPLP00000000492	1	0	1	1
ENSAPLP00000000493	1	1	1	1
ENSAPLP00000000495	1	1	0	0
ENSAPLP00000000496	0	0	0	1
ENSAPLP00000000497	1	1	1	1
ENSAPLP00000000498	0	1	1	1
ENSAPLP00000000499	0	1	0	0
ENSAPLP00000000500	1	1	1	1
ENSAPLP00000000501	1	1	1	1
ENSAPLP00000000502	1	1	1	1
ENSAPLP00000000503	1	1	1	1
ENSAPLP00000000504	1	1	1	1
ENSAPLP00000000505	1	1	1	1
ENSAPLP00000000506	1	1	1	1
ENSAPLP00000000507	1	0	0	1
ENSAPLP00000000508	1	1	0	1
ENSAPLP00000000509	0	1	1	1
ENSAPLP00000000510	1	1	1	1
ENSAPLP00000000511	0	0	0	0
ENSAPLP00000000512	1	1	1	1
ENSAPLP00000000513	1	1	1	1
ENSAPLP00000000514	1	1	1	1
ENSAPLP00000000515	0	0	0	1
ENSAPLP00000000516	0	0	0	1
ENSAPLP00000000517	1	1	1	1
ENSAPLP00000000518	1	0	0	0
ENSAPLP00000000519	0	0	0	1
ENSAPLP00000000520	1	1	0	1
ENSAPLP00000000521	0	0	0	1
ENSAPLP00000000522	1	1	1	1
ENSAPLP00000000523	1	1	1	1
ENSAPLP00000000524	0	1	1	1
ENSAPLP00000000525	0	0	1	1
ENSAPLP00000000526	1	1	1	1
ENSAPLP00000000527	1	1	0	1
ENSAPLP00000000528	1	0	1	1
ENSAPLP00000000529	1	1	1	1
ENSAPLP00000000530	1	1	0	1
ENSAPLP00000000531	1	1	1	1
ENSAPLP00000000532	0	1	0	1
ENSAPLP00000000533	1	1	1	1
ENSAPLP00000000535	1	1	1	1
ENSAPLP00000000536	0	0	0	1
ENSAPLP00000000537	1	1	1	1
ENSAPLP00000000538	1	1	0	1
ENSAPLP00000000539	0	1	0	0
ENSAPLP00000000540	1	1	1	1
ENSAPLP00000000541	0	0	0	1
ENSAPLP00000000542	0	0	1	0
ENSAPLP00000000543	0	1	1	1
ENSAPLP00000000544	1	1	1	1
ENSAPLP00000000545	1	1	1	1
ENSAPLP00000000546	1	1	0	1
ENSAPLP00000000547	1	1	1	1
ENSAPLP00000000548	1	1	0	1
ENSAPLP00000000549	1	1	1	1
ENSAPLP00000000550	0	0	1	1
ENSAPLP00000000551	1	1	1	1
ENSAPLP00000000552	1	1	0	0
ENSAPLP00000000553	1	1	1	1
ENSAPLP00000000554	1	1	0	1
ENSAPLP00000000555	1	1	1	1
ENSAPLP00000000556	0	1	1	1
ENSAPLP00000000557	1	1	1	1
ENSAPLP00000000558	1	1	0	1
ENSAPLP00000000559	1	1	0	1
ENSAPLP00000000560	1	1	0	1
ENSAPLP00000000561	1	1	1	1
ENSAPLP00000000562	0	1	1	1
ENSAPLP00000000563	1	1	1	1
ENSAPLP00000000564	1	1	0	1
ENSAPLP00000000565	1	0	1	0
ENSAPLP00000000566	1	1	0	1
ENSAPLP00000000567	0	1	0	1
ENSAPLP00000000568	0	0	1	1
ENSAPLP00000000569	0	1	0	0
ENSAPLP00000000570	1	1	1	1
ENSAPLP00000000571	1	1	1	1
ENSAPLP00000000572	0	1	1	1
ENSAPLP00000000573	1	1	1	1
ENSAPLP00000000574	1	1	0	1
ENSAPLP00000000575	1	1	1	1
ENSAPLP00000000576	1	1	0	1
ENSAPLP00000000577	1	1	1	1
ENSAPLP00000000578	0	1	1	1
ENSAPLP00000000579	0	1	0	0
ENSAPLP00000000580	1	1	1	1
ENSAPLP00000000581	1	1	1	1
ENSAPLP00000000582	0	0	0	1
ENSAPLP00000000584	1	1	1	1
ENSAPLP00000000585	1	1	0	1
ENSAPLP00000000586	0	0	1	1
ENSAPLP00000000587	1	1	0	0
ENSAPLP00000000588	1	1	1	1
ENSAPLP00000000589	1	1	1	1
ENSAPLP00000000590	1	0	1	0
ENSAPLP00000000591	1	1	1	1
ENSAPLP00000000592	0	1	1	1
ENSAPLP00000000593	0	1	1	1
ENSAPLP00000000594	0	0	0	1
ENSAPLP00000000595	1	1	1	1
ENSAPLP00000000596	1	1	1	1
ENSAPLP00000000597	1	1	1	1
ENSAPLP00000000598	1	1	1	1
ENSAPLP00000000599	0	0	1	1
ENSAPLP00000000600	1	1	1	1
ENSAPLP00000000601	0	0	1	1
ENSAPLP00000000602	1	1	1	1
ENSAPLP00000000603	1	1	1	1
ENSAPLP00000000604	1	1	1	1
ENSAPLP00000000605	1	1	1	1
ENSAPLP00000000606	0	0	0	1
ENSAPLP00000000607	1	1	1	1
ENSAPLP00000000608	1	1	0	1
ENSAPLP00000000609	0	0	1	1
ENSAPLP00000000610	1	1	1	1
ENSAPLP00000000611	0	1	0	1
ENSAPLP00000000612	1	1	1	1
ENSAPLP00000000613	0	1	1	1
ENSAPLP00000000614	1	1	0	1
ENSAPLP00000000615	0	1	1	1
ENSAPLP00000000616	1	1	0	1
ENSAPLP00000000617	1	1	1	1
ENSAPLP00000000618	1	1	1	1
ENSAPLP00000000619	0	1	1	1
ENSAPLP00000000621	1	1	1	1
ENSAPLP00000000622	0	1	1	1
ENSAPLP00000000623	1	1	0	1
ENSAPLP00000000624	0	1	1	1
ENSAPLP00000000626	1	1	1	1
ENSAPLP00000000627	0	1	1	1
ENSAPLP00000000628	1	1	1	1
ENSAPLP00000000629	1	1	1	1
ENSAPLP00000000630	1	1	1	1
ENSAPLP00000000631	1	1	0	1
ENSAPLP00000000632	1	1	0	1
ENSAPLP00000000633	0	1	0	1
ENSAPLP00000000634	1	1	1	1
ENSAPLP00000000635	1	1	1	1
ENSAPLP00000000636	1	1	1	1
ENSAPLP00000000637	1	1	1	1
ENSAPLP00000000638	1	1	1	1
ENSAPLP00000000639	0	1	1	1
ENSAPLP00000000640	1	1	1	1
ENSAPLP00000000641	1	1	1	1
ENSAPLP00000000642	1	1	1	1
ENSAPLP00000000643	1	1	0	0
ENSAPLP00000000644	0	1	0	1
ENSAPLP00000000645	1	1	1	1
ENSAPLP00000000646	1	1	1	1
ENSAPLP00000000647	1	1	1	1
ENSAPLP00000000648	1	1	1	1
ENSAPLP00000000649	1	1	1	1
ENSAPLP00000000651	0	1	1	1
ENSAPLP00000000652	1	1	0	1
ENSAPLP00000000653	1	1	1	1
ENSAPLP00000000654	1	1	1	1
ENSAPLP00000000655	1	1	1	1
ENSAPLP00000000656	1	1	1	1
ENSAPLP00000000657	1	1	1	1
ENSAPLP00000000658	1	1	1	1
ENSAPLP00000000659	1	1	1	1
ENSAPLP00000000660	1	1	1	1
ENSAPLP00000000661	1	1	1	0
ENSAPLP00000000662	1	1	1	1
ENSAPLP00000000663	1	1	1	1
ENSAPLP00000000664	1	1	1	1
ENSAPLP00000000665	1	1	1	1
ENSAPLP00000000666	0	0	1	1
ENSAPLP00000000667	1	1	0	1
ENSAPLP00000000668	1	1	1	1
ENSAPLP00000000669	0	0	1	1
ENSAPLP00000000670	1	0	0	0
ENSAPLP00000000671	1	1	1	1
ENSAPLP00000000672	1	1	1	1
ENSAPLP00000000673	1	1	1	1
ENSAPLP00000000674	1	1	0	1
ENSAPLP00000000675	1	0	1	1
ENSAPLP00000000676	0	1	1	1
ENSAPLP00000000677	1	1	0	1
ENSAPLP00000000678	1	1	1	1
ENSAPLP00000000679	1	1	1	1
ENSAPLP00000000680	1	1	1	1
ENSAPLP00000000681	1	1	1	1
ENSAPLP00000000682	0	1	0	1
ENSAPLP00000000683	1	1	1	1
ENSAPLP00000000684	0	0	0	1
ENSAPLP00000000685	1	1	1	1
ENSAPLP00000000686	0	1	0	0
ENSAPLP00000000687	1	1	0	1
ENSAPLP00000000688	1	1	1	0
ENSAPLP00000000689	0	1	0	1
ENSAPLP00000000690	1	1	0	1
ENSAPLP00000000691	1	1	1	1
ENSAPLP00000000692	1	1	1	1
ENSAPLP00000000693	1	1	0	1
ENSAPLP00000000694	1	1	1	1
ENSAPLP00000000695	1	1	1	1
ENSAPLP00000000696	1	1	1	1
ENSAPLP00000000697	1	1	1	1
ENSAPLP00000000698	0	0	0	1
ENSAPLP00000000700	1	1	1	1
ENSAPLP00000000701	0	0	1	1
ENSAPLP00000000702	1	1	0	1
ENSAPLP00000000703	0	1	1	1
ENSAPLP00000000704	0	0	1	1
ENSAPLP00000000705	0	1	0	1
ENSAPLP00000000706	1	1	1	1
ENSAPLP00000000707	1	1	0	1
ENSAPLP00000000708	0	1	0	0
ENSAPLP00000000709	1	1	1	1
ENSAPLP00000000710	0	1	1	1
ENSAPLP00000000711	1	1	1	1
ENSAPLP00000000712	1	1	1	1
ENSAPLP00000000713	1	1	1	1
ENSAPLP00000000715	0	1	1	1
ENSAPLP00000000716	1	1	1	1
ENSAPLP00000000717	1	1	0	0
ENSAPLP00000000718	0	0	0	1
ENSAPLP00000000719	1	1	1	1
ENSAPLP00000000720	0	0	1	1
ENSAPLP00000000721	1	1	1	1
ENSAPLP00000000722	1	1	1	1
ENSAPLP00000000723	0	1	0	0
ENSAPLP00000000724	1	1	0	1
ENSAPLP00000000725	0	0	0	1
ENSAPLP00000000726	0	1	1	1
ENSAPLP00000000727	1	1	1	1
ENSAPLP00000000728	0	1	1	1
ENSAPLP00000000729	1	1	1	1
ENSAPLP00000000730	0	0	0	1
ENSAPLP00000000731	0	0	0	1
ENSAPLP00000000732	0	1	1	1
ENSAPLP00000000733	1	1	1	1
ENSAPLP00000000734	1	1	0	1
ENSAPLP00000000735	1	1	1	1
ENSAPLP00000000736	1	1	1	1
ENSAPLP00000000737	1	1	0	1
ENSAPLP00000000738	0	0	1	1
ENSAPLP00000000739	1	1	1	1
ENSAPLP00000000740	1	1	1	1
ENSAPLP00000000741	1	1	1	1
ENSAPLP00000000742	1	1	1	1
ENSAPLP00000000743	1	1	0	1
ENSAPLP00000000744	1	1	1	1
ENSAPLP00000000745	1	1	0	1
ENSAPLP00000000746	0	1	0	0
ENSAPLP00000000747	0	1	0	0
ENSAPLP00000000748	1	1	0	0
ENSAPLP00000000749	1	1	1	1
ENSAPLP00000000750	0	0	0	1
ENSAPLP00000000751	1	1	0	1
ENSAPLP00000000752	0	0	0	1
ENSAPLP00000000753	1	1	1	1
ENSAPLP00000000754	1	1	1	1
ENSAPLP00000000755	1	1	1	1
ENSAPLP00000000756	1	1	1	1
ENSAPLP00000000757	0	0	0	1
ENSAPLP00000000759	1	1	1	1
ENSAPLP00000000760	1	1	1	1
ENSAPLP00000000761	1	1	1	1
ENSAPLP00000000762	1	1	1	1
ENSAPLP00000000763	1	1	1	1
ENSAPLP00000000764	1	1	1	1
ENSAPLP00000000765	0	0	0	1
ENSAPLP00000000766	1	1	1	1
ENSAPLP00000000767	1	1	1	1
ENSAPLP00000000768	0	0	0	1
ENSAPLP00000000769	0	1	1	1
ENSAPLP00000000770	1	1	1	1
ENSAPLP00000000771	1	1	0	1
ENSAPLP00000000772	1	1	1	1
ENSAPLP00000000773	1	1	1	1
ENSAPLP00000000774	1	1	1	1
ENSAPLP00000000775	1	1	0	1
ENSAPLP00000000776	1	1	0	1
ENSAPLP00000000777	0	0	0	1
ENSAPLP00000000778	0	0	0	1
ENSAPLP00000000779	0	1	1	1
ENSAPLP00000000780	0	0	1	1
ENSAPLP00000000781	1	1	1	1
ENSAPLP00000000782	0	0	1	0
ENSAPLP00000000783	1	1	1	1
ENSAPLP00000000784	1	1	0	0
ENSAPLP00000000785	1	1	1	1
ENSAPLP00000000786	1	1	1	1
ENSAPLP00000000787	1	1	1	1
ENSAPLP00000000788	0	0	1	0
ENSAPLP00000000789	0	0	1	1
ENSAPLP00000000790	0	1	1	1
ENSAPLP00000000791	1	1	0	1
ENSAPLP00000000792	0	1	1	1
ENSAPLP00000000793	1	1	1	1
ENSAPLP00000000794	0	1	0	1
ENSAPLP00000000795	1	1	1	0
ENSAPLP00000000796	1	1	1	1
ENSAPLP00000000797	1	1	0	0
ENSAPLP00000000798	1	1	1	1
ENSAPLP00000000799	1	1	1	1
ENSAPLP00000000800	1	1	0	1
ENSAPLP00000000801	0	1	0	1
ENSAPLP00000000802	1	1	0	1
ENSAPLP00000000803	1	1	0	1
ENSAPLP00000000804	1	1	1	1
ENSAPLP00000000805	1	1	1	1
ENSAPLP00000000806	1	1	0	0
ENSAPLP00000000807	1	1	1	1
ENSAPLP00000000808	1	1	1	1
ENSAPLP00000000809	1	1	1	1
ENSAPLP00000000810	1	1	1	1
ENSAPLP00000000811	1	1	1	1
ENSAPLP00000000812	1	1	0	1
ENSAPLP00000000813	1	1	1	1
ENSAPLP00000000814	1	1	1	1
ENSAPLP00000000815	0	0	1	1
ENSAPLP00000000816	0	1	0	0
ENSAPLP00000000817	0	1	1	1
ENSAPLP00000000818	1	1	1	1
ENSAPLP00000000819	1	1	1	1
ENSAPLP00000000820	1	1	1	1
ENSAPLP00000000821	1	1	0	1
ENSAPLP00000000822	1	1	1	1
ENSAPLP00000000823	1	1	0	1
ENSAPLP00000000824	1	1	1	1
ENSAPLP00000000825	1	1	1	1
ENSAPLP00000000826	1	1	1	1
ENSAPLP00000000827	1	1	0	1
ENSAPLP00000000828	1	1	0	1
ENSAPLP00000000829	1	1	0	0
ENSAPLP00000000830	1	1	0	1
ENSAPLP00000000831	1	1	1	0
ENSAPLP00000000832	1	1	1	1
ENSAPLP00000000833	1	1	0	1
ENSAPLP00000000834	1	1	0	0
ENSAPLP00000000835	1	1	1	1
ENSAPLP00000000836	0	1	1	1
ENSAPLP00000000837	1	1	1	1
ENSAPLP00000000838	0	1	0	0
ENSAPLP00000000839	0	0	0	1
ENSAPLP00000000840	1	1	1	1
ENSAPLP00000000841	1	1	1	1
ENSAPLP00000000842	0	0	0	0
ENSAPLP00000000843	1	1	1	1
ENSAPLP00000000844	1	1	1	1
ENSAPLP00000000845	1	1	0	0
ENSAPLP00000000846	1	1	1	1
ENSAPLP00000000847	1	1	1	1
ENSAPLP00000000848	1	1	1	1
ENSAPLP00000000849	1	1	1	1
ENSAPLP00000000850	1	1	0	1
ENSAPLP00000000851	1	1	1	1
ENSAPLP00000000852	1	1	1	1
ENSAPLP00000000853	0	1	0	1
ENSAPLP00000000854	1	1	1	0
ENSAPLP00000000855	1	1	1	1
ENSAPLP00000000856	1	1	0	1
ENSAPLP00000000857	1	1	0	1
ENSAPLP00000000858	0	0	0	1
ENSAPLP00000000859	0	0	0	1
ENSAPLP00000000860	1	1	1	1
ENSAPLP00000000861	1	1	1	1
ENSAPLP00000000862	1	1	0	1
ENSAPLP00000000863	1	1	1	1
ENSAPLP00000000864	1	1	1	1
ENSAPLP00000000865	1	1	0	1
ENSAPLP00000000866	0	0	1	1
ENSAPLP00000000867	0	1	1	1
ENSAPLP00000000868	0	0	0	1
ENSAPLP00000000869	1	1	0	0
ENSAPLP00000000870	1	1	1	1
ENSAPLP00000000871	1	1	1	1
ENSAPLP00000000872	1	1	0	1
ENSAPLP00000000873	1	1	1	1
ENSAPLP00000000874	1	1	0	1
ENSAPLP00000000875	1	1	0	1
ENSAPLP00000000876	0	0	0	1
ENSAPLP00000000877	1	1	1	1
ENSAPLP00000000878	1	1	1	1
ENSAPLP00000000879	1	1	1	1
ENSAPLP00000000880	1	1	1	1
ENSAPLP00000000881	1	1	1	1
ENSAPLP00000000882	1	1	1	1
ENSAPLP00000000883	1	1	1	1
ENSAPLP00000000884	1	1	1	1
ENSAPLP00000000885	1	1	1	1
ENSAPLP00000000886	1	1	1	1
ENSAPLP00000000887	0	1	1	1
ENSAPLP00000000888	1	1	1	1
ENSAPLP00000000889	0	1	1	1
ENSAPLP00000000890	1	1	1	1
ENSAPLP00000000891	1	1	1	1
ENSAPLP00000000892	0	1	0	0
ENSAPLP00000000893	1	1	1	1
ENSAPLP00000000894	1	1	1	1
ENSAPLP00000000895	1	1	1	1
ENSAPLP00000000896	0	1	0	1
ENSAPLP00000000897	0	0	1	1
ENSAPLP00000000898	1	1	1	1
ENSAPLP00000000899	1	1	0	1
ENSAPLP00000000900	1	1	1	1
ENSAPLP00000000901	1	1	1	1
ENSAPLP00000000902	0	0	1	1
ENSAPLP00000000903	1	1	0	1
ENSAPLP00000000904	1	1	1	1
ENSAPLP00000000905	1	1	0	1
ENSAPLP00000000906	1	1	0	1
ENSAPLP00000000907	1	1	1	0
ENSAPLP00000000908	0	0	1	1
ENSAPLP00000000909	0	1	0	1
ENSAPLP00000000910	1	1	0	1
ENSAPLP00000000911	1	1	1	1
ENSAPLP00000000912	1	1	0	1
ENSAPLP00000000913	1	1	0	1
ENSAPLP00000000914	0	1	1	1
ENSAPLP00000000915	1	1	1	1
ENSAPLP00000000916	1	1	0	1
ENSAPLP00000000917	1	1	0	1
ENSAPLP00000000918	1	1	0	1
ENSAPLP00000000919	1	1	0	0
ENSAPLP00000000920	1	1	0	1
ENSAPLP00000000921	1	1	0	1
ENSAPLP00000000922	1	1	1	1
ENSAPLP00000000923	1	1	1	1
ENSAPLP00000000924	1	1	0	1
ENSAPLP00000000925	1	1	0	1
ENSAPLP00000000926	1	1	1	1
ENSAPLP00000000927	0	1	1	1
ENSAPLP00000000928	0	0	0	1
ENSAPLP00000000929	0	1	1	1
ENSAPLP00000000930	0	0	0	1
ENSAPLP00000000931	0	0	0	1
ENSAPLP00000000932	1	1	1	1
ENSAPLP00000000933	1	1	1	1
ENSAPLP00000000934	1	1	0	1
ENSAPLP00000000935	1	1	0	1
ENSAPLP00000000936	1	0	0	0
ENSAPLP00000000937	1	0	0	1
ENSAPLP00000000938	1	1	1	1
ENSAPLP00000000939	1	1	0	1
ENSAPLP00000000940	1	0	1	1
ENSAPLP00000000941	0	0	1	1
ENSAPLP00000000942	1	1	1	1
ENSAPLP00000000943	0	0	1	1
ENSAPLP00000000944	0	1	0	1
ENSAPLP00000000945	1	1	1	1
ENSAPLP00000000946	1	1	1	1
ENSAPLP00000000947	1	1	1	1
ENSAPLP00000000948	1	1	0	0
ENSAPLP00000000949	1	1	1	1
ENSAPLP00000000950	0	1	0	1
ENSAPLP00000000951	0	0	1	1
ENSAPLP00000000952	1	1	1	1
ENSAPLP00000000953	1	1	1	1
ENSAPLP00000000954	1	1	0	0
ENSAPLP00000000955	1	1	1	1
ENSAPLP00000000956	0	0	1	1
ENSAPLP00000000957	0	1	0	0
ENSAPLP00000000958	1	1	1	1
ENSAPLP00000000959	1	1	1	1
ENSAPLP00000000960	1	0	0	0
ENSAPLP00000000961	1	0	0	0
ENSAPLP00000000962	1	0	0	1
ENSAPLP00000000963	1	1	1	0
ENSAPLP00000000964	1	1	1	1
ENSAPLP00000000965	1	1	1	1
ENSAPLP00000000966	1	1	1	1
ENSAPLP00000000967	0	1	1	1
ENSAPLP00000000968	1	1	1	1
ENSAPLP00000000969	1	1	1	1
ENSAPLP00000000970	1	1	0	1
ENSAPLP00000000971	1	1	1	1
ENSAPLP00000000972	1	1	0	1
ENSAPLP00000000973	1	1	1	1
ENSAPLP00000000974	1	1	1	1
ENSAPLP00000000976	1	1	0	1
ENSAPLP00000000977	0	0	1	1
ENSAPLP00000000978	1	1	1	1
ENSAPLP00000000979	1	1	1	1
ENSAPLP00000000980	1	1	0	1
ENSAPLP00000000981	1	1	1	1
ENSAPLP00000000982	1	1	0	1
ENSAPLP00000000983	0	0	0	1
ENSAPLP00000000984	0	1	0	0
ENSAPLP00000000985	1	1	1	1
ENSAPLP00000000986	0	1	1	1
ENSAPLP00000000987	0	0	1	1
ENSAPLP00000000988	1	1	0	1
ENSAPLP00000000989	1	1	0	1
ENSAPLP00000000990	0	0	0	0
ENSAPLP00000000991	1	1	0	1
ENSAPLP00000000992	1	1	1	1
ENSAPLP00000000993	0	0	0	0
ENSAPLP00000000994	1	1	1	1
ENSAPLP00000000995	1	1	1	1
ENSAPLP00000000996	1	1	1	1
ENSAPLP00000000997	1	1	1	1
ENSAPLP00000000998	1	1	1	1
ENSAPLP00000000999	1	1	1	1
ENSAPLP00000001000	1	1	1	1
ENSAPLP00000001001	0	1	1	1
ENSAPLP00000001002	1	1	1	1
ENSAPLP00000001003	1	0	0	0
ENSAPLP00000001004	1	1	0	1
ENSAPLP00000001005	1	1	1	1
ENSAPLP00000001006	1	1	1	1
ENSAPLP00000001007	0	1	1	1
ENSAPLP00000001008	1	1	0	1
ENSAPLP00000001009	1	1	1	1
ENSAPLP00000001010	1	1	1	1
ENSAPLP00000001011	1	1	0	1
ENSAPLP00000001012	1	1	0	1
ENSAPLP00000001013	1	1	0	1
ENSAPLP00000001014	1	1	0	1
ENSAPLP00000001015	0	1	1	1
ENSAPLP00000001016	1	1	0	1
ENSAPLP00000001017	0	0	0	1
ENSAPLP00000001018	1	1	0	0
ENSAPLP00000001019	1	1	1	1
ENSAPLP00000001020	1	1	1	1
ENSAPLP00000001021	0	1	0	0
ENSAPLP00000001022	1	1	1	1
ENSAPLP00000001023	1	1	0	1
ENSAPLP00000001024	0	0	0	1
ENSAPLP00000001025	1	1	0	1
ENSAPLP00000001026	1	1	1	1
ENSAPLP00000001027	0	0	1	1
ENSAPLP00000001028	1	1	0	1
ENSAPLP00000001029	1	1	0	0
ENSAPLP00000001030	1	1	1	1
ENSAPLP00000001031	1	1	1	1
ENSAPLP00000001032	1	1	1	0
ENSAPLP00000001033	0	1	0	1
ENSAPLP00000001034	1	1	1	1
ENSAPLP00000001035	1	1	1	1
ENSAPLP00000001036	1	1	1	1
ENSAPLP00000001037	0	1	1	1
ENSAPLP00000001038	1	1	0	0
ENSAPLP00000001039	0	1	0	1
ENSAPLP00000001040	1	1	1	1
ENSAPLP00000001041	0	1	0	1
ENSAPLP00000001042	1	1	1	0
ENSAPLP00000001043	0	0	0	1
ENSAPLP00000001044	1	1	0	1
ENSAPLP00000001045	1	1	1	1
ENSAPLP00000001046	0	0	0	0
ENSAPLP00000001047	1	1	1	1
ENSAPLP00000001048	0	1	1	1
ENSAPLP00000001049	1	1	1	1
ENSAPLP00000001050	0	1	0	0
ENSAPLP00000001051	1	1	1	1
ENSAPLP00000001052	1	1	1	1
ENSAPLP00000001053	1	1	1	1
ENSAPLP00000001054	1	1	1	1
ENSAPLP00000001055	1	1	1	1
ENSAPLP00000001056	1	1	0	1
ENSAPLP00000001057	1	1	0	1
ENSAPLP00000001058	1	1	1	1
ENSAPLP00000001059	0	0	1	1
ENSAPLP00000001060	1	1	1	1
ENSAPLP00000001061	1	1	1	1
ENSAPLP00000001062	1	1	0	1
ENSAPLP00000001063	1	1	0	1
ENSAPLP00000001064	1	1	1	1
ENSAPLP00000001068	1	1	0	1
ENSAPLP00000001069	1	1	1	1
ENSAPLP00000001070	0	1	0	1
ENSAPLP00000001071	0	0	0	1
ENSAPLP00000001072	0	1	1	1
ENSAPLP00000001073	1	1	1	0
ENSAPLP00000001074	1	1	0	1
ENSAPLP00000001075	0	1	1	1
ENSAPLP00000001076	1	1	1	1
ENSAPLP00000001077	1	1	1	1
ENSAPLP00000001078	0	0	1	1
ENSAPLP00000001079	0	0	0	1
ENSAPLP00000001080	0	0	0	1
ENSAPLP00000001081	1	1	1	1
ENSAPLP00000001082	1	1	0	1
ENSAPLP00000001083	1	1	1	1
ENSAPLP00000001084	1	1	1	1
ENSAPLP00000001085	1	1	1	1
ENSAPLP00000001086	1	1	0	1
ENSAPLP00000001087	1	1	0	1
ENSAPLP00000001088	1	1	1	1
ENSAPLP00000001089	1	1	1	1
ENSAPLP00000001090	1	1	0	1
ENSAPLP00000001091	1	1	0	1
ENSAPLP00000001092	1	1	1	1
ENSAPLP00000001093	1	1	0	1
ENSAPLP00000001094	1	1	1	1
ENSAPLP00000001095	1	1	1	1
ENSAPLP00000001096	1	1	1	1
ENSAPLP00000001097	1	1	1	1
ENSAPLP00000001098	1	1	1	1
ENSAPLP00000001099	1	1	1	1
ENSAPLP00000001100	0	1	0	1
ENSAPLP00000001101	0	0	0	1
ENSAPLP00000001102	0	1	1	1
ENSAPLP00000001103	0	1	0	1
ENSAPLP00000001104	1	1	1	1
ENSAPLP00000001105	1	1	1	1
ENSAPLP00000001106	1	1	1	0
ENSAPLP00000001107	0	0	0	1
ENSAPLP00000001108	1	1	1	1
ENSAPLP00000001109	1	1	1	1
ENSAPLP00000001110	0	0	1	1
ENSAPLP00000001111	1	1	1	1
ENSAPLP00000001112	0	1	0	1
ENSAPLP00000001113	1	1	1	1
ENSAPLP00000001114	1	1	1	1
ENSAPLP00000001115	1	1	1	1
ENSAPLP00000001116	1	1	1	1
ENSAPLP00000001117	0	0	0	1
ENSAPLP00000001118	1	1	0	1
ENSAPLP00000001119	1	1	1	1
ENSAPLP00000001120	0	1	1	1
ENSAPLP00000001121	1	1	0	1
ENSAPLP00000001122	1	1	0	0
ENSAPLP00000001123	1	1	1	1
ENSAPLP00000001124	1	1	0	1
ENSAPLP00000001125	1	0	1	0
ENSAPLP00000001126	1	0	0	1
ENSAPLP00000001127	1	1	1	1
ENSAPLP00000001128	1	1	1	1
ENSAPLP00000001129	0	0	0	1
ENSAPLP00000001130	1	1	0	1
ENSAPLP00000001131	1	1	1	1
ENSAPLP00000001132	1	0	1	0
ENSAPLP00000001133	0	0	0	0
ENSAPLP00000001134	1	1	1	1
ENSAPLP00000001135	0	0	1	1
ENSAPLP00000001136	0	1	0	1
ENSAPLP00000001137	1	1	1	1
ENSAPLP00000001138	1	1	1	1
ENSAPLP00000001139	1	1	1	1
ENSAPLP00000001140	1	1	1	1
ENSAPLP00000001141	1	1	1	1
ENSAPLP00000001142	1	1	1	1
ENSAPLP00000001143	1	1	0	0
ENSAPLP00000001144	0	0	1	1
ENSAPLP00000001145	1	1	1	1
ENSAPLP00000001146	1	1	0	1
ENSAPLP00000001147	1	0	1	1
ENSAPLP00000001148	1	0	1	1
ENSAPLP00000001149	0	0	0	1
ENSAPLP00000001150	1	1	0	1
ENSAPLP00000001151	1	1	1	1
ENSAPLP00000001152	0	1	1	1
ENSAPLP00000001153	1	1	1	1
ENSAPLP00000001154	0	1	0	1
ENSAPLP00000001155	1	1	1	1
ENSAPLP00000001156	0	0	0	1
ENSAPLP00000001157	1	1	1	1
ENSAPLP00000001158	1	1	0	1
ENSAPLP00000001159	1	1	1	1
ENSAPLP00000001160	0	0	0	1
ENSAPLP00000001161	0	0	0	0
ENSAPLP00000001162	0	0	0	0
ENSAPLP00000001163	0	1	0	1
ENSAPLP00000001164	1	1	1	1
ENSAPLP00000001165	1	1	1	1
ENSAPLP00000001166	0	1	0	1
ENSAPLP00000001167	1	1	0	1
ENSAPLP00000001168	1	1	1	1
ENSAPLP00000001169	1	0	1	1
ENSAPLP00000001170	1	1	1	1
ENSAPLP00000001171	1	1	1	1
ENSAPLP00000001172	1	0	1	1
ENSAPLP00000001173	1	1	1	1
ENSAPLP00000001174	0	1	0	1
ENSAPLP00000001175	1	1	1	1
ENSAPLP00000001176	0	1	1	1
ENSAPLP00000001177	0	1	0	1
ENSAPLP00000001178	1	1	1	1
ENSAPLP00000001179	0	0	1	1
ENSAPLP00000001180	1	1	1	1
ENSAPLP00000001181	1	1	1	1
ENSAPLP00000001182	1	1	0	0
ENSAPLP00000001183	0	1	0	0
ENSAPLP00000001184	1	1	0	1
ENSAPLP00000001185	1	1	1	0
ENSAPLP00000001186	1	1	1	1
ENSAPLP00000001187	1	1	1	1
ENSAPLP00000001188	1	1	0	1
ENSAPLP00000001189	1	1	1	1
ENSAPLP00000001190	1	1	1	1
ENSAPLP00000001191	1	1	0	1
ENSAPLP00000001192	1	1	0	1
ENSAPLP00000001193	1	1	1	1
ENSAPLP00000001194	1	1	1	1
ENSAPLP00000001195	0	1	0	0
ENSAPLP00000001196	0	0	1	1
ENSAPLP00000001197	0	1	1	0
ENSAPLP00000001198	0	0	1	1
ENSAPLP00000001199	1	1	0	0
ENSAPLP00000001200	0	1	1	1
ENSAPLP00000001201	1	1	1	1
ENSAPLP00000001202	1	1	1	1
ENSAPLP00000001203	1	1	1	0
ENSAPLP00000001204	1	0	1	1
ENSAPLP00000001205	1	1	1	1
ENSAPLP00000001206	1	1	1	1
ENSAPLP00000001207	0	1	0	0
ENSAPLP00000001208	1	1	1	1
ENSAPLP00000001209	1	1	1	1
ENSAPLP00000001210	0	0	1	1
ENSAPLP00000001211	1	1	0	1
ENSAPLP00000001212	0	1	0	1
ENSAPLP00000001213	1	1	1	1
ENSAPLP00000001214	0	0	1	1
ENSAPLP00000001215	1	1	1	1
ENSAPLP00000001216	0	0	1	1
ENSAPLP00000001217	1	1	1	1
ENSAPLP00000001218	1	1	1	1
ENSAPLP00000001219	1	1	1	1
ENSAPLP00000001220	1	1	1	1
ENSAPLP00000001221	0	0	1	1
ENSAPLP00000001222	1	1	1	1
ENSAPLP00000001223	1	1	1	1
ENSAPLP00000001224	1	1	1	1
ENSAPLP00000001225	0	0	0	1
ENSAPLP00000001226	1	1	1	1
ENSAPLP00000001227	1	1	0	1
ENSAPLP00000001228	0	1	1	1
ENSAPLP00000001229	0	0	1	1
ENSAPLP00000001230	1	1	1	1
ENSAPLP00000001231	1	1	1	1
ENSAPLP00000001232	0	1	1	1
ENSAPLP00000001233	1	1	1	1
ENSAPLP00000001234	1	1	0	1
ENSAPLP00000001235	0	0	0	1
ENSAPLP00000001236	0	1	1	1
ENSAPLP00000001237	1	1	1	1
ENSAPLP00000001238	0	1	0	1
ENSAPLP00000001239	0	1	1	1
ENSAPLP00000001240	1	1	0	1
ENSAPLP00000001241	1	1	1	1
ENSAPLP00000001242	0	0	0	1
ENSAPLP00000001243	0	0	1	1
ENSAPLP00000001244	1	1	1	1
ENSAPLP00000001245	1	1	1	1
ENSAPLP00000001246	1	1	1	1
ENSAPLP00000001247	0	1	0	0
ENSAPLP00000001248	1	0	0	0
ENSAPLP00000001249	0	0	1	1
ENSAPLP00000001250	1	1	1	1
ENSAPLP00000001251	1	1	0	0
ENSAPLP00000001252	1	1	1	1
ENSAPLP00000001253	0	0	0	1
ENSAPLP00000001254	1	1	1	1
ENSAPLP00000001255	1	1	1	1
ENSAPLP00000001256	1	1	0	1
ENSAPLP00000001257	1	1	1	1
ENSAPLP00000001258	1	1	1	1
ENSAPLP00000001259	1	1	1	1
ENSAPLP00000001260	1	1	1	1
ENSAPLP00000001261	1	1	0	0
ENSAPLP00000001262	0	0	1	1
ENSAPLP00000001263	1	1	1	0
ENSAPLP00000001264	1	1	1	1
ENSAPLP00000001265	1	1	1	1
ENSAPLP00000001266	1	1	1	1
ENSAPLP00000001267	1	1	1	1
ENSAPLP00000001268	0	0	1	1
ENSAPLP00000001269	0	1	0	1
ENSAPLP00000001270	1	1	0	1
ENSAPLP00000001271	1	1	1	1
ENSAPLP00000001272	1	1	1	1
ENSAPLP00000001273	0	1	0	1
ENSAPLP00000001274	1	1	1	1
ENSAPLP00000001275	1	1	1	1
ENSAPLP00000001276	1	1	1	1
ENSAPLP00000001277	0	0	0	1
ENSAPLP00000001278	1	1	1	1
ENSAPLP00000001279	1	1	1	1
ENSAPLP00000001280	1	1	1	1
ENSAPLP00000001281	1	1	0	0
ENSAPLP00000001282	1	1	1	1
ENSAPLP00000001283	0	1	1	1
ENSAPLP00000001284	1	1	0	1
ENSAPLP00000001285	1	1	1	1
ENSAPLP00000001286	0	0	0	0
ENSAPLP00000001287	1	1	1	1
ENSAPLP00000001288	1	1	1	1
ENSAPLP00000001289	0	0	1	1
ENSAPLP00000001290	1	1	1	1
ENSAPLP00000001291	1	1	1	1
ENSAPLP00000001292	1	1	0	1
ENSAPLP00000001293	1	1	1	1
ENSAPLP00000001294	1	1	0	1
ENSAPLP00000001295	0	0	0	1
ENSAPLP00000001296	1	1	1	1
ENSAPLP00000001297	1	1	0	1
ENSAPLP00000001298	1	1	0	1
ENSAPLP00000001299	0	0	0	0
ENSAPLP00000001300	1	1	1	1
ENSAPLP00000001301	1	1	1	1
ENSAPLP00000001302	1	1	1	1
ENSAPLP00000001303	0	1	1	1
ENSAPLP00000001304	1	1	1	1
ENSAPLP00000001305	0	1	0	1
ENSAPLP00000001306	1	1	1	1
ENSAPLP00000001307	0	0	1	1
ENSAPLP00000001308	1	1	0	1
ENSAPLP00000001309	0	1	0	1
ENSAPLP00000001310	0	1	0	1
ENSAPLP00000001311	1	1	1	1
ENSAPLP00000001312	0	0	0	1
ENSAPLP00000001313	1	1	0	1
ENSAPLP00000001314	1	1	1	1
ENSAPLP00000001315	1	1	1	0
ENSAPLP00000001316	0	0	1	1
ENSAPLP00000001317	1	1	1	1
ENSAPLP00000001318	1	1	1	1
ENSAPLP00000001319	1	1	1	1
ENSAPLP00000001320	1	1	1	1
ENSAPLP00000001321	0	0	1	1
ENSAPLP00000001322	0	1	1	1
ENSAPLP00000001323	1	1	1	1
ENSAPLP00000001324	1	1	1	1
ENSAPLP00000001325	1	1	1	1
ENSAPLP00000001326	1	1	1	1
ENSAPLP00000001327	0	1	1	1
ENSAPLP00000001328	1	1	1	1
ENSAPLP00000001329	0	1	1	1
ENSAPLP00000001330	1	1	0	1
ENSAPLP00000001331	0	1	1	1
ENSAPLP00000001332	1	1	1	1
ENSAPLP00000001333	0	1	1	1
ENSAPLP00000001334	0	0	0	0
ENSAPLP00000001335	0	1	1	1
ENSAPLP00000001336	0	1	1	1
ENSAPLP00000001337	1	1	1	1
ENSAPLP00000001339	0	1	0	1
ENSAPLP00000001340	0	1	1	1
ENSAPLP00000001341	1	1	1	1
ENSAPLP00000001342	1	1	1	1
ENSAPLP00000001343	1	1	1	1
ENSAPLP00000001344	1	1	0	1
ENSAPLP00000001345	1	1	1	1
ENSAPLP00000001346	1	1	0	1
ENSAPLP00000001347	1	1	1	1
ENSAPLP00000001348	0	0	0	1
ENSAPLP00000001349	1	1	1	1
ENSAPLP00000001350	1	1	0	0
ENSAPLP00000001351	1	1	0	1
ENSAPLP00000001352	1	1	1	1
ENSAPLP00000001353	1	1	0	1
ENSAPLP00000001354	1	1	1	1
ENSAPLP00000001355	1	1	1	1
ENSAPLP00000001356	0	1	0	1
ENSAPLP00000001357	0	1	0	1
ENSAPLP00000001358	0	1	0	1
ENSAPLP00000001359	1	1	1	1
ENSAPLP00000001360	1	1	1	1
ENSAPLP00000001361	1	1	0	1
ENSAPLP00000001362	1	1	1	1
ENSAPLP00000001363	1	1	1	1
ENSAPLP00000001364	1	1	0	0
ENSAPLP00000001365	0	0	0	1
ENSAPLP00000001366	0	1	1	1
ENSAPLP00000001367	1	1	1	1
ENSAPLP00000001368	1	0	0	0
ENSAPLP00000001369	1	1	1	1
ENSAPLP00000001370	1	1	1	1
ENSAPLP00000001371	1	1	1	1
ENSAPLP00000001372	1	1	1	1
ENSAPLP00000001373	1	1	1	1
ENSAPLP00000001374	1	1	0	1
ENSAPLP00000001375	1	1	0	1
ENSAPLP00000001376	0	0	1	1
ENSAPLP00000001377	1	1	0	1
ENSAPLP00000001378	1	1	1	1
ENSAPLP00000001379	0	1	1	1
ENSAPLP00000001380	0	1	1	1
ENSAPLP00000001381	1	1	0	1
ENSAPLP00000001382	1	1	1	1
ENSAPLP00000001383	1	1	1	1
ENSAPLP00000001384	0	0	0	1
ENSAPLP00000001385	1	0	1	1
ENSAPLP00000001386	1	1	1	1
ENSAPLP00000001387	1	1	0	1
ENSAPLP00000001388	1	1	1	1
ENSAPLP00000001389	1	1	1	1
ENSAPLP00000001390	1	1	0	1
ENSAPLP00000001391	1	1	1	1
ENSAPLP00000001392	1	1	1	1
ENSAPLP00000001393	1	1	0	1
ENSAPLP00000001394	1	1	0	0
ENSAPLP00000001395	1	1	1	1
ENSAPLP00000001396	0	1	1	1
ENSAPLP00000001397	1	1	1	1
ENSAPLP00000001398	1	1	1	1
ENSAPLP00000001399	1	1	1	1
ENSAPLP00000001400	1	1	1	1
ENSAPLP00000001401	1	0	1	1
ENSAPLP00000001402	1	1	0	1
ENSAPLP00000001403	1	1	0	0
ENSAPLP00000001404	1	1	0	1
ENSAPLP00000001405	1	1	1	1
ENSAPLP00000001406	1	1	1	1
ENSAPLP00000001407	1	1	1	1
ENSAPLP00000001408	1	1	1	1
ENSAPLP00000001409	1	1	1	1
ENSAPLP00000001410	1	1	0	1
ENSAPLP00000001411	1	1	0	1
ENSAPLP00000001412	0	0	1	1
ENSAPLP00000001413	1	1	1	1
ENSAPLP00000001414	0	1	1	1
ENSAPLP00000001415	1	1	0	1
ENSAPLP00000001416	1	1	1	1
ENSAPLP00000001417	1	1	1	1
ENSAPLP00000001418	1	1	1	1
ENSAPLP00000001419	1	1	1	1
ENSAPLP00000001420	1	1	1	1
ENSAPLP00000001421	0	0	1	1
ENSAPLP00000001422	1	1	1	1
ENSAPLP00000001423	1	1	1	1
ENSAPLP00000001424	1	1	0	1
ENSAPLP00000001426	0	1	1	1
ENSAPLP00000001427	0	1	0	0
ENSAPLP00000001428	1	1	0	1
ENSAPLP00000001429	1	1	1	1
ENSAPLP00000001430	1	1	1	1
ENSAPLP00000001431	1	0	0	0
ENSAPLP00000001432	1	1	1	1
ENSAPLP00000001433	1	1	1	1
ENSAPLP00000001434	1	1	0	1
ENSAPLP00000001435	0	1	1	1
ENSAPLP00000001436	1	1	1	1
ENSAPLP00000001437	1	1	1	1
ENSAPLP00000001438	1	1	1	1
ENSAPLP00000001439	1	1	0	1
ENSAPLP00000001440	1	1	1	1
ENSAPLP00000001441	1	0	1	1
ENSAPLP00000001442	1	1	1	1
ENSAPLP00000001443	0	1	1	1
ENSAPLP00000001444	1	1	1	1
ENSAPLP00000001445	0	1	1	1
ENSAPLP00000001446	1	1	1	1
ENSAPLP00000001447	0	0	0	1
ENSAPLP00000001448	1	1	1	1
ENSAPLP00000001449	1	1	0	1
ENSAPLP00000001450	1	1	0	1
ENSAPLP00000001451	0	1	0	1
ENSAPLP00000001452	0	1	0	0
ENSAPLP00000001453	1	1	1	1
ENSAPLP00000001454	0	0	0	1
ENSAPLP00000001455	1	1	1	1
ENSAPLP00000001456	0	1	0	0
ENSAPLP00000001457	1	1	0	0
ENSAPLP00000001458	1	1	1	1
ENSAPLP00000001459	1	1	1	1
ENSAPLP00000001460	0	0	1	1
ENSAPLP00000001461	0	0	0	1
ENSAPLP00000001462	1	1	1	1
ENSAPLP00000001463	1	1	1	1
ENSAPLP00000001464	1	1	0	0
ENSAPLP00000001465	1	1	1	1
ENSAPLP00000001466	0	1	0	1
ENSAPLP00000001467	0	1	0	0
ENSAPLP00000001468	1	1	1	1
ENSAPLP00000001469	1	1	1	1
ENSAPLP00000001470	1	1	1	1
ENSAPLP00000001471	0	0	0	1
ENSAPLP00000001472	1	1	1	1
ENSAPLP00000001473	0	1	0	1
ENSAPLP00000001474	1	1	0	0
ENSAPLP00000001475	0	1	0	1
ENSAPLP00000001476	0	1	1	1
ENSAPLP00000001477	1	1	1	1
ENSAPLP00000001478	1	1	1	1
ENSAPLP00000001479	0	0	1	1
ENSAPLP00000001480	1	1	0	1
ENSAPLP00000001481	1	1	0	0
ENSAPLP00000001482	1	1	1	1
ENSAPLP00000001483	1	1	1	1
ENSAPLP00000001484	1	1	1	1
ENSAPLP00000001485	0	1	0	0
ENSAPLP00000001486	1	1	1	1
ENSAPLP00000001487	0	1	0	1
ENSAPLP00000001488	1	1	1	1
ENSAPLP00000001489	1	1	1	1
ENSAPLP00000001490	1	1	0	0
ENSAPLP00000001491	1	1	1	1
ENSAPLP00000001492	1	1	1	1
ENSAPLP00000001493	0	1	1	1
ENSAPLP00000001494	0	1	0	0
ENSAPLP00000001495	1	1	1	1
ENSAPLP00000001496	1	1	0	1
ENSAPLP00000001497	1	1	0	1
ENSAPLP00000001498	1	1	0	1
ENSAPLP00000001499	0	1	1	1
ENSAPLP00000001500	0	1	1	1
ENSAPLP00000001501	1	1	1	1
ENSAPLP00000001502	1	1	0	1
ENSAPLP00000001503	1	1	1	1
ENSAPLP00000001504	1	1	1	1
ENSAPLP00000001505	1	1	1	1
ENSAPLP00000001506	1	1	0	1
ENSAPLP00000001508	1	1	1	1
ENSAPLP00000001509	0	1	1	1
ENSAPLP00000001510	0	1	1	1
ENSAPLP00000001511	1	1	1	1
ENSAPLP00000001512	1	1	1	1
ENSAPLP00000001513	1	1	1	1
ENSAPLP00000001514	1	1	1	1
ENSAPLP00000001515	0	1	0	1
ENSAPLP00000001516	0	1	0	1
ENSAPLP00000001517	1	1	1	1
ENSAPLP00000001518	1	1	1	1
ENSAPLP00000001519	1	1	0	1
ENSAPLP00000001520	1	1	1	0
ENSAPLP00000001521	1	1	0	0
ENSAPLP00000001522	1	1	0	1
ENSAPLP00000001523	1	1	0	1
ENSAPLP00000001524	0	1	1	1
ENSAPLP00000001525	1	1	1	1
ENSAPLP00000001526	1	1	0	0
ENSAPLP00000001527	1	1	1	1
ENSAPLP00000001528	1	1	1	1
ENSAPLP00000001529	1	1	1	1
ENSAPLP00000001530	1	1	1	1
ENSAPLP00000001531	1	1	1	1
ENSAPLP00000001532	1	1	0	1
ENSAPLP00000001533	1	1	1	1
ENSAPLP00000001534	1	1	1	1
ENSAPLP00000001535	1	1	1	1
ENSAPLP00000001536	1	1	1	1
ENSAPLP00000001537	1	1	1	1
ENSAPLP00000001538	0	0	0	1
ENSAPLP00000001539	1	1	1	1
ENSAPLP00000001540	1	1	0	1
ENSAPLP00000001541	0	0	1	1
ENSAPLP00000001542	1	1	0	1
ENSAPLP00000001543	1	1	0	0
ENSAPLP00000001544	0	1	1	1
ENSAPLP00000001545	1	0	0	0
ENSAPLP00000001546	1	1	1	1
ENSAPLP00000001547	1	1	1	1
ENSAPLP00000001548	1	1	0	1
ENSAPLP00000001549	1	1	0	1
ENSAPLP00000001550	0	0	0	0
ENSAPLP00000001551	1	1	1	1
ENSAPLP00000001552	1	1	1	1
ENSAPLP00000001553	1	1	1	1
ENSAPLP00000001554	0	1	0	1
ENSAPLP00000001555	1	1	0	0
ENSAPLP00000001556	1	1	0	1
ENSAPLP00000001557	1	1	1	1
ENSAPLP00000001558	1	1	1	1
ENSAPLP00000001559	1	1	1	1
ENSAPLP00000001560	1	1	1	1
ENSAPLP00000001561	1	1	1	1
ENSAPLP00000001562	1	1	0	1
ENSAPLP00000001563	1	1	1	1
ENSAPLP00000001564	1	1	1	1
ENSAPLP00000001565	0	0	0	1
ENSAPLP00000001566	1	1	1	1
ENSAPLP00000001567	0	0	0	1
ENSAPLP00000001568	0	0	0	1
ENSAPLP00000001569	1	1	0	0
ENSAPLP00000001570	1	1	1	1
ENSAPLP00000001571	1	0	0	0
ENSAPLP00000001572	0	1	1	1
ENSAPLP00000001573	1	1	0	0
ENSAPLP00000001574	0	1	0	1
ENSAPLP00000001575	1	0	1	1
ENSAPLP00000001576	1	1	1	1
ENSAPLP00000001577	1	1	1	1
ENSAPLP00000001578	1	0	0	0
ENSAPLP00000001579	1	1	1	1
ENSAPLP00000001580	1	1	1	1
ENSAPLP00000001581	1	1	1	1
ENSAPLP00000001582	0	1	0	0
ENSAPLP00000001583	1	1	0	1
ENSAPLP00000001584	1	1	0	1
ENSAPLP00000001585	0	0	0	1
ENSAPLP00000001586	1	1	1	1
ENSAPLP00000001587	1	1	1	0
ENSAPLP00000001588	1	0	1	1
ENSAPLP00000001589	1	1	1	1
ENSAPLP00000001590	1	1	1	1
ENSAPLP00000001591	0	1	0	1
ENSAPLP00000001592	1	1	0	0
ENSAPLP00000001593	1	1	1	1
ENSAPLP00000001594	1	1	0	0
ENSAPLP00000001595	1	1	1	1
ENSAPLP00000001596	1	1	1	1
ENSAPLP00000001597	1	1	1	1
ENSAPLP00000001598	1	1	0	1
ENSAPLP00000001599	1	1	1	1
ENSAPLP00000001601	1	1	0	1
ENSAPLP00000001602	0	1	0	1
ENSAPLP00000001603	1	1	0	1
ENSAPLP00000001604	0	0	1	1
ENSAPLP00000001605	0	1	1	1
ENSAPLP00000001606	0	1	0	1
ENSAPLP00000001607	1	1	1	1
ENSAPLP00000001608	1	1	1	1
ENSAPLP00000001609	1	1	1	1
ENSAPLP00000001610	1	1	1	1
ENSAPLP00000001611	0	1	0	1
ENSAPLP00000001612	1	1	1	1
ENSAPLP00000001613	0	1	0	1
ENSAPLP00000001614	1	1	0	1
ENSAPLP00000001615	1	1	0	0
ENSAPLP00000001616	0	0	0	0
ENSAPLP00000001617	0	1	1	1
ENSAPLP00000001618	1	1	0	0
ENSAPLP00000001619	0	1	1	1
ENSAPLP00000001621	1	1	0	1
ENSAPLP00000001622	1	1	1	1
ENSAPLP00000001623	0	1	0	1
ENSAPLP00000001624	1	1	1	1
ENSAPLP00000001625	0	0	1	1
ENSAPLP00000001626	0	1	0	1
ENSAPLP00000001627	1	1	1	1
ENSAPLP00000001628	0	1	1	1
ENSAPLP00000001629	0	0	0	1
ENSAPLP00000001630	0	0	0	1
ENSAPLP00000001631	1	1	1	1
ENSAPLP00000001632	1	1	0	1
ENSAPLP00000001633	1	1	0	1
ENSAPLP00000001634	1	1	0	1
ENSAPLP00000001635	1	1	0	1
ENSAPLP00000001636	1	1	1	1
ENSAPLP00000001637	1	1	1	1
ENSAPLP00000001638	1	1	1	1
ENSAPLP00000001639	1	1	1	0
ENSAPLP00000001640	1	1	0	1
ENSAPLP00000001641	1	1	0	1
ENSAPLP00000001642	1	1	1	1
ENSAPLP00000001643	1	1	0	1
ENSAPLP00000001644	1	1	1	1
ENSAPLP00000001645	1	1	1	1
ENSAPLP00000001646	1	1	0	0
ENSAPLP00000001647	0	1	1	1
ENSAPLP00000001648	0	1	1	1
ENSAPLP00000001649	0	1	1	1
ENSAPLP00000001650	1	1	1	1
ENSAPLP00000001651	1	1	1	1
ENSAPLP00000001652	1	1	1	1
ENSAPLP00000001653	1	1	0	1
ENSAPLP00000001654	1	1	0	1
ENSAPLP00000001655	0	0	0	0
ENSAPLP00000001656	1	0	0	1
ENSAPLP00000001657	0	1	1	0
ENSAPLP00000001658	1	1	1	1
ENSAPLP00000001659	1	1	1	1
ENSAPLP00000001660	1	1	1	1
ENSAPLP00000001661	1	1	0	0
ENSAPLP00000001662	1	1	0	1
ENSAPLP00000001663	1	1	0	1
ENSAPLP00000001664	1	1	1	1
ENSAPLP00000001665	0	1	1	1
ENSAPLP00000001666	0	0	1	1
ENSAPLP00000001667	1	1	1	1
ENSAPLP00000001668	1	1	1	1
ENSAPLP00000001669	1	1	0	1
ENSAPLP00000001670	1	1	1	1
ENSAPLP00000001671	0	1	1	1
ENSAPLP00000001672	0	0	0	1
ENSAPLP00000001673	1	1	0	1
ENSAPLP00000001674	0	1	1	1
ENSAPLP00000001675	1	1	0	1
ENSAPLP00000001676	0	1	0	1
ENSAPLP00000001677	1	1	1	1
ENSAPLP00000001678	1	1	0	1
ENSAPLP00000001679	1	1	0	1
ENSAPLP00000001680	1	1	0	1
ENSAPLP00000001681	0	0	0	1
ENSAPLP00000001682	1	1	0	0
ENSAPLP00000001683	1	1	1	1
ENSAPLP00000001684	1	1	0	1
ENSAPLP00000001685	1	1	1	1
ENSAPLP00000001686	0	0	0	0
ENSAPLP00000001687	1	1	0	0
ENSAPLP00000001688	1	1	1	0
ENSAPLP00000001689	1	1	0	1
ENSAPLP00000001690	0	1	0	1
ENSAPLP00000001691	1	1	0	1
ENSAPLP00000001692	1	1	1	0
ENSAPLP00000001693	1	0	0	0
ENSAPLP00000001694	1	1	1	1
ENSAPLP00000001695	1	1	1	1
ENSAPLP00000001696	1	1	0	0
ENSAPLP00000001697	0	1	1	1
ENSAPLP00000001698	1	1	0	1
ENSAPLP00000001699	1	1	0	1
ENSAPLP00000001700	1	1	1	1
ENSAPLP00000001701	1	0	1	0
ENSAPLP00000001702	1	1	0	1
ENSAPLP00000001703	1	1	1	1
ENSAPLP00000001704	1	1	1	1
ENSAPLP00000001705	1	1	1	1
ENSAPLP00000001706	1	1	1	1
ENSAPLP00000001707	1	1	1	1
ENSAPLP00000001708	1	1	0	1
ENSAPLP00000001709	1	1	0	0
ENSAPLP00000001710	1	1	1	1
ENSAPLP00000001711	1	1	1	1
ENSAPLP00000001712	0	1	1	1
ENSAPLP00000001713	1	1	0	0
ENSAPLP00000001714	0	1	0	1
ENSAPLP00000001715	1	1	0	1
ENSAPLP00000001716	1	1	0	1
ENSAPLP00000001717	1	1	1	1
ENSAPLP00000001718	1	1	1	1
ENSAPLP00000001719	1	1	0	1
ENSAPLP00000001720	1	1	0	0
ENSAPLP00000001721	1	1	1	1
ENSAPLP00000001722	1	1	0	1
ENSAPLP00000001723	1	1	1	1
ENSAPLP00000001724	1	1	0	1
ENSAPLP00000001725	1	1	1	1
ENSAPLP00000001726	1	1	1	1
ENSAPLP00000001727	1	1	1	1
ENSAPLP00000001729	1	0	1	0
ENSAPLP00000001730	1	1	0	1
ENSAPLP00000001731	1	1	1	1
ENSAPLP00000001732	1	1	1	1
ENSAPLP00000001734	1	1	1	1
ENSAPLP00000001735	1	1	1	1
ENSAPLP00000001736	0	0	0	0
ENSAPLP00000001737	1	1	0	1
ENSAPLP00000001738	1	1	0	1
ENSAPLP00000001739	1	1	0	0
ENSAPLP00000001740	1	1	1	1
ENSAPLP00000001741	1	1	0	0
ENSAPLP00000001742	1	1	1	1
ENSAPLP00000001743	1	1	1	1
ENSAPLP00000001745	1	1	1	1
ENSAPLP00000001746	1	1	0	1
ENSAPLP00000001747	0	1	0	1
ENSAPLP00000001748	1	0	0	0
ENSAPLP00000001749	1	1	1	1
ENSAPLP00000001750	1	1	1	1
ENSAPLP00000001751	0	1	1	1
ENSAPLP00000001752	0	0	0	1
ENSAPLP00000001753	1	1	0	0
ENSAPLP00000001754	1	1	1	1
ENSAPLP00000001755	0	0	0	1
ENSAPLP00000001756	1	1	1	1
ENSAPLP00000001757	1	1	1	1
ENSAPLP00000001758	1	1	1	1
ENSAPLP00000001759	1	1	1	0
ENSAPLP00000001760	0	1	1	1
ENSAPLP00000001761	1	0	0	0
ENSAPLP00000001762	1	0	0	0
ENSAPLP00000001763	0	0	0	0
ENSAPLP00000001764	1	0	0	0
ENSAPLP00000001765	1	0	1	0
ENSAPLP00000001766	1	1	1	1
ENSAPLP00000001767	1	1	1	1
ENSAPLP00000001768	1	1	1	1
ENSAPLP00000001769	1	1	1	1
ENSAPLP00000001770	0	1	0	1
ENSAPLP00000001771	1	1	1	1
ENSAPLP00000001773	1	1	1	1
ENSAPLP00000001774	1	1	1	1
ENSAPLP00000001775	1	1	1	1
ENSAPLP00000001776	1	1	1	1
ENSAPLP00000001777	1	1	1	1
ENSAPLP00000001778	0	0	1	1
ENSAPLP00000001779	1	1	1	1
ENSAPLP00000001780	1	1	1	1
ENSAPLP00000001781	0	0	1	1
ENSAPLP00000001782	0	1	0	1
ENSAPLP00000001783	1	1	1	1
ENSAPLP00000001784	1	1	0	1
ENSAPLP00000001785	1	1	0	1
ENSAPLP00000001786	1	1	0	1
ENSAPLP00000001787	1	1	1	1
ENSAPLP00000001788	0	1	1	1
ENSAPLP00000001789	0	1	1	1
ENSAPLP00000001790	0	1	1	1
ENSAPLP00000001791	0	0	0	1
ENSAPLP00000001792	1	1	1	1
ENSAPLP00000001793	1	1	0	1
ENSAPLP00000001794	1	1	1	1
ENSAPLP00000001795	1	1	1	1
ENSAPLP00000001796	0	1	0	1
ENSAPLP00000001797	1	1	1	1
ENSAPLP00000001798	1	1	0	0
ENSAPLP00000001799	0	1	0	1
ENSAPLP00000001800	1	1	1	1
ENSAPLP00000001801	0	1	0	1
ENSAPLP00000001802	1	1	1	1
ENSAPLP00000001803	1	1	0	1
ENSAPLP00000001804	1	1	1	0
ENSAPLP00000001805	1	1	1	1
ENSAPLP00000001806	1	1	0	1
ENSAPLP00000001807	1	1	0	1
ENSAPLP00000001808	1	1	1	1
ENSAPLP00000001809	0	1	1	1
ENSAPLP00000001810	1	1	1	1
ENSAPLP00000001811	1	1	1	1
ENSAPLP00000001812	1	1	1	1
ENSAPLP00000001813	1	1	1	1
ENSAPLP00000001814	1	1	1	1
ENSAPLP00000001815	1	1	1	1
ENSAPLP00000001816	1	1	1	1
ENSAPLP00000001817	0	1	1	1
ENSAPLP00000001819	1	1	0	1
ENSAPLP00000001820	1	1	0	1
ENSAPLP00000001821	0	0	1	1
ENSAPLP00000001822	0	1	1	1
ENSAPLP00000001823	1	1	1	1
ENSAPLP00000001824	1	1	1	1
ENSAPLP00000001825	1	1	1	1
ENSAPLP00000001826	1	1	1	1
ENSAPLP00000001827	1	1	1	1
ENSAPLP00000001828	1	1	1	1
ENSAPLP00000001829	1	1	1	1
ENSAPLP00000001830	1	1	1	1
ENSAPLP00000001831	1	1	1	1
ENSAPLP00000001832	1	1	1	1
ENSAPLP00000001833	0	1	1	1
ENSAPLP00000001834	1	1	1	1
ENSAPLP00000001835	1	1	1	1
ENSAPLP00000001837	0	1	1	1
ENSAPLP00000001838	1	1	1	1
ENSAPLP00000001839	1	1	1	1
ENSAPLP00000001840	1	1	1	1
ENSAPLP00000001841	1	1	1	1
ENSAPLP00000001842	1	1	1	1
ENSAPLP00000001844	1	1	0	1
ENSAPLP00000001845	1	1	1	1
ENSAPLP00000001846	1	1	1	1
ENSAPLP00000001847	1	1	1	1
ENSAPLP00000001848	1	1	1	1
ENSAPLP00000001849	1	1	1	1
ENSAPLP00000001850	1	1	1	1
ENSAPLP00000001851	1	1	1	1
ENSAPLP00000001852	0	0	0	1
ENSAPLP00000001853	1	1	0	1
ENSAPLP00000001854	1	1	1	1
ENSAPLP00000001855	1	1	1	1
ENSAPLP00000001856	1	1	1	1
ENSAPLP00000001857	1	1	1	1
ENSAPLP00000001858	1	1	1	1
ENSAPLP00000001859	1	1	1	1
ENSAPLP00000001860	1	1	0	1
ENSAPLP00000001861	0	1	1	1
ENSAPLP00000001862	0	1	1	1
ENSAPLP00000001863	1	1	1	1
ENSAPLP00000001864	1	1	1	1
ENSAPLP00000001865	1	1	1	1
ENSAPLP00000001866	1	1	0	1
ENSAPLP00000001867	1	1	1	1
ENSAPLP00000001868	1	0	1	1
ENSAPLP00000001869	1	1	1	1
ENSAPLP00000001870	1	1	1	1
ENSAPLP00000001871	1	1	1	1
ENSAPLP00000001872	1	1	1	1
ENSAPLP00000001873	1	1	1	1
ENSAPLP00000001874	1	1	1	1
ENSAPLP00000001875	1	1	1	1
ENSAPLP00000001876	1	1	1	1
ENSAPLP00000001877	0	1	1	1
ENSAPLP00000001878	1	1	1	1
ENSAPLP00000001879	1	1	1	1
ENSAPLP00000001880	1	1	1	1
ENSAPLP00000001881	1	1	1	1
ENSAPLP00000001882	1	1	1	1
ENSAPLP00000001883	0	1	0	1
ENSAPLP00000001884	1	0	0	1
ENSAPLP00000001885	1	1	1	1
ENSAPLP00000001886	1	1	1	1
ENSAPLP00000001887	1	1	1	1
ENSAPLP00000001888	1	1	1	1
ENSAPLP00000001889	1	1	1	1
ENSAPLP00000001890	1	1	1	1
ENSAPLP00000001891	1	1	1	1
ENSAPLP00000001892	1	1	1	1
ENSAPLP00000001893	1	1	1	1
ENSAPLP00000001894	1	1	1	1
ENSAPLP00000001895	1	1	1	1
ENSAPLP00000001896	1	1	1	1
ENSAPLP00000001897	1	1	1	1
ENSAPLP00000001898	1	1	1	1
ENSAPLP00000001899	1	1	1	1
ENSAPLP00000001900	1	1	1	1
ENSAPLP00000001901	1	1	1	1
ENSAPLP00000001902	1	1	1	1
ENSAPLP00000001903	0	0	1	1
ENSAPLP00000001904	1	1	1	1
ENSAPLP00000001905	1	1	1	1
ENSAPLP00000001906	1	1	0	1
ENSAPLP00000001907	1	1	1	1
ENSAPLP00000001908	0	1	1	1
ENSAPLP00000001909	1	1	1	1
ENSAPLP00000001910	1	1	1	1
ENSAPLP00000001911	0	1	0	1
ENSAPLP00000001912	1	1	1	1
ENSAPLP00000001913	1	1	1	1
ENSAPLP00000001914	1	1	1	1
ENSAPLP00000001915	1	1	1	1
ENSAPLP00000001916	1	1	0	1
ENSAPLP00000001917	1	1	1	1
ENSAPLP00000001918	1	0	1	1
ENSAPLP00000001919	1	1	1	1
ENSAPLP00000001920	1	1	1	1
ENSAPLP00000001921	1	1	1	1
ENSAPLP00000001922	0	1	0	1
ENSAPLP00000001923	1	1	1	1
ENSAPLP00000001924	1	1	1	1
ENSAPLP00000001925	1	1	1	1
ENSAPLP00000001926	1	1	1	1
ENSAPLP00000001927	1	1	1	1
ENSAPLP00000001928	1	1	1	1
ENSAPLP00000001929	1	1	1	1
ENSAPLP00000001930	0	0	1	1
ENSAPLP00000001931	0	1	1	1
ENSAPLP00000001932	1	1	1	1
ENSAPLP00000001933	1	1	1	1
ENSAPLP00000001934	0	0	1	1
ENSAPLP00000001936	1	1	1	1
ENSAPLP00000001937	1	1	1	1
ENSAPLP00000001938	1	1	0	1
ENSAPLP00000001939	1	1	0	1
ENSAPLP00000001940	1	1	1	1
ENSAPLP00000001941	1	1	1	1
ENSAPLP00000001942	1	1	1	1
ENSAPLP00000001943	1	1	1	1
ENSAPLP00000001944	1	1	1	1
ENSAPLP00000001945	1	1	1	1
ENSAPLP00000001946	1	1	1	1
ENSAPLP00000001947	1	1	0	1
ENSAPLP00000001948	1	1	1	1
ENSAPLP00000001949	1	1	1	1
ENSAPLP00000001950	1	1	1	1
ENSAPLP00000001951	1	1	0	1
ENSAPLP00000001952	1	1	1	1
ENSAPLP00000001953	1	1	1	1
ENSAPLP00000001954	1	1	1	1
ENSAPLP00000001955	1	1	1	1
ENSAPLP00000001956	1	1	1	1
ENSAPLP00000001957	0	1	1	1
ENSAPLP00000001958	1	1	1	1
ENSAPLP00000001959	1	1	1	1
ENSAPLP00000001960	1	1	1	1
ENSAPLP00000001961	1	1	1	1
ENSAPLP00000001962	0	1	1	1
ENSAPLP00000001963	1	1	1	1
ENSAPLP00000001964	1	1	0	1
ENSAPLP00000001965	0	1	1	1
ENSAPLP00000001966	1	1	1	1
ENSAPLP00000001967	1	1	1	1
ENSAPLP00000001968	1	1	1	1
ENSAPLP00000001969	1	1	1	1
ENSAPLP00000001970	1	1	1	1
ENSAPLP00000001971	1	1	1	1
ENSAPLP00000001972	1	1	1	1
ENSAPLP00000001973	1	1	1	1
ENSAPLP00000001974	1	1	1	1
ENSAPLP00000001975	1	1	1	1
ENSAPLP00000001976	1	1	0	1
ENSAPLP00000001977	1	1	1	1
ENSAPLP00000001978	1	1	1	1
ENSAPLP00000001979	1	1	0	1
ENSAPLP00000001980	1	1	1	1
ENSAPLP00000001981	1	1	1	1
ENSAPLP00000001982	1	1	1	1
ENSAPLP00000001983	0	1	1	1
ENSAPLP00000001984	1	1	1	1
ENSAPLP00000001985	1	1	1	1
ENSAPLP00000001986	1	1	0	1
ENSAPLP00000001987	1	1	1	1
ENSAPLP00000001988	1	0	1	1
ENSAPLP00000001989	1	1	1	1
ENSAPLP00000001990	1	1	1	1
ENSAPLP00000001991	1	1	1	1
ENSAPLP00000001992	1	1	0	1
ENSAPLP00000001993	0	0	1	1
ENSAPLP00000001994	1	1	1	1
ENSAPLP00000001995	1	1	1	1
ENSAPLP00000001996	1	1	1	1
ENSAPLP00000001997	1	1	1	1
ENSAPLP00000001998	1	1	1	1
ENSAPLP00000001999	1	1	1	1
ENSAPLP00000002000	1	1	1	1
ENSAPLP00000002001	1	1	1	1
ENSAPLP00000002002	1	1	1	1
ENSAPLP00000002003	1	1	1	1
ENSAPLP00000002006	1	1	1	1
ENSAPLP00000002007	1	1	1	1
ENSAPLP00000002008	1	1	0	1
ENSAPLP00000002009	1	0	1	1
ENSAPLP00000002010	1	1	1	1
ENSAPLP00000002011	1	1	1	1
ENSAPLP00000002012	1	1	1	1
ENSAPLP00000002013	1	1	0	1
ENSAPLP00000002015	1	1	1	1
ENSAPLP00000002016	1	1	1	1
ENSAPLP00000002017	1	1	1	1
ENSAPLP00000002018	1	1	1	1
ENSAPLP00000002019	0	0	0	1
ENSAPLP00000002020	1	0	1	0
ENSAPLP00000002021	1	0	1	0
ENSAPLP00000002022	1	1	1	1
ENSAPLP00000002023	1	1	1	1
ENSAPLP00000002024	1	1	1	1
ENSAPLP00000002025	1	1	1	1
ENSAPLP00000002026	1	1	1	1
ENSAPLP00000002027	0	1	1	1
ENSAPLP00000002028	1	1	1	1
ENSAPLP00000002030	1	1	1	1
ENSAPLP00000002031	1	1	1	1
ENSAPLP00000002032	1	1	1	1
ENSAPLP00000002033	1	1	1	1
ENSAPLP00000002034	1	1	1	1
ENSAPLP00000002036	1	1	1	1
[truncated: 517,970 more rows]
